# Supplementary material for: Causal inference with recurrent and competing events
Source: Lifetime Data Anal. 2023 May 12;30(1):59–118. doi: 10.1007/s10985-023-09594-8 (PMC10764453; doi:10.1007/s10985-023-09594-8)
Supplement: Supplementary file 1 — (ZIP 17 KB) [file 10985_2023_9594_MOESM1_ESM.zip]

Archive with 11 entries (10 files):
- R Supplement/
- R Supplement/simulation_functions.R
- __MACOSX/R Supplement/._simulation_functions.R
- R Supplement/simulation.R
- __MACOSX/R Supplement/._simulation.R
- R Supplement/SPRINT.R
- __MACOSX/R Supplement/._SPRINT.R
- R Supplement/functions.R
- __MACOSX/R Supplement/._functions.R
- R Supplement/EDA.R
- __MACOSX/R Supplement/._EDA.R
