# Supplementary material for: Causal inference with recurrent and competing events
Source: Lifetime Data Anal. 2023 May 12;30(1):59–118. doi: 10.1007/s10985-023-09594-8 (PMC10764453; doi:10.1007/s10985-023-09594-8)
Supplement: Supplementary file 1 — (ZIP 17 KB) [file 10985_2023_9594_MOESM1_ESM.zip › R Supplement/simulation_functions.R]

# Packages
#devtools::install_github("palryalen/ahw")
#devtools::install_github("palryalen/transform.hazards")

library(ahw)
library(transform.hazards)
library(data.table)
library(timereg)
library(latex2exp)

# For questions or further information about estimators used for propensity scores or to solve SDEs, please refer to https://github.com/palryalen


################################################################################
### Functions
################################################################################

# Function for generating the data 
genData <- function(aY,aD,n,K,beta.D.A,beta.AY.L1,beta.Y.0,beta.L0.Y,beta.L1.Y,beta.D.0,beta.Y.D,beta.L0.D,beta.L1.D,beta.C.0){
  L0<-rbinom(n,size=1,prob=.5)  # History of disease (0 = low cardiac risk, 1 = high cardiac risk)
  L1<-rbinom(n,size=1,prob= 1/2+beta.AY.L1*(2*aY-1))  # Blood pressure after treatment (0 = low BP, 1 = high BP)
  
  # Defining increments and cumulative counterfactual matrices
  dC <- data.frame(matrix(NA, nrow=n, ncol = K+1))
  C <- data.frame(matrix(NA, nrow=n, ncol = K+1))
  
  dD.c <- data.frame(matrix(NA, nrow=n, ncol = K+1))
  dD <- data.frame(matrix(NA, nrow=n, ncol = K+1))
  D.c <- data.frame(matrix(NA, nrow=n, ncol = K+1))
  D <- data.frame(matrix(NA, nrow=n, ncol = K+1))
  
  dY.c.d <- data.frame(matrix(NA, nrow=n, ncol = K+1))
  dY.c <- data.frame(matrix(NA, nrow=n, ncol = K+1))
  dY <- data.frame(matrix(NA, nrow=n, ncol = K+1))
  Y.c.d <- data.frame(matrix(NA, nrow=n, ncol = K+1))
  Y.c <- data.frame(matrix(NA, nrow=n, ncol = K+1))
  Y <- data.frame(matrix(NA, nrow=n, ncol = K+1))
  
  # Setting column names
  colnames(dC) <- paste("dC", 0:(K), sep = "")
  colnames(C) <- paste("C", 0:(K), sep = "")
  
  colnames(dD.c) <- paste("dD.c", 0:(K), sep = "")
  colnames(dD) <- paste("dD", 0:(K), sep = "")
  colnames(D.c) <- paste("D", 0:(K), sep = "")
  colnames(D) <- paste("D", 0:(K), sep = "")
  
  colnames(dY.c.d) <- paste("dY.d", 0:(K), sep = "")
  colnames(dY.c) <- paste("dY", 0:(K), sep = "")
  colnames(dY) <- paste("Y", 0:(K), sep = "")
  colnames(Y.c.d) <- paste("Y.d", 0:(K), sep = "")
  colnames(Y.c) <- paste("Y.d", 0:(K), sep = "")
  colnames(Y) <- paste("Y.d", 0:(K), sep = "")
  
  # Setting no events occurred at time 0
  dC[,1]<-  0
  C[,1]<-  0
  
  dY.c.d[,1]<-  0
  dY.c[,1]<-  0
  dY[,1]<-  0
  
  Y.c.d[,1]<-  0
  Y.c[,1]<-  0
  Y[,1]<-  0
  
  dD.c[,1] <- 0
  dD[,1] <- 0
  D.c[,1] <- 0
  D[,1] <- 0
  
  # Evolving the system forward in time
  for(k in 2:(K+1)) {
    dC[,k] <- rbinom(n, size=1, prob= beta.C.0)*(1-as.numeric(C[,k-1]))*(1-as.numeric(D.c[,k-1]))
    C[,k] <- C[,k-1]+dC[,k]
    
    dD.c[,k] <- rbinom(n, size=1, prob= beta.D.0 + beta.D.A*aD  + beta.L0.D*L0 + beta.L1.D*L1 + beta.Y.D*Y.c[,k-1] )*
      (1-as.numeric(D.c[,k-1])) 
    dD[,k] <- dD.c[,k]*(1-as.numeric(C[,k-1]))
    
    D.c[,k]<-D.c[,k-1]+dD.c[,k]
    D[,k]<-D[,k-1]+dD[,k]
    
    dY.c.d[,k]<-  rbinom(n, size=1, prob= beta.Y.0 + beta.L0.Y*L0 + beta.L1.Y*L1 )
    dY.c[,k]<- dY.c.d[,k]*(1-as.numeric(D.c[,k-1]))
    dY[,k]<-dY.c.d[,k]*(1-as.numeric(D.c[,k-1]))*(1-as.numeric(C[,k-1]))
    
    Y.c.d[,k]<-Y.c.d[,k-1]+dY.c.d[,k]
    Y.c[,k]<-Y.c[,k-1]+dY.c[,k]
    Y[,k]<-Y[,k-1]+dY[,k]
  }
  
  output<-list('C'=C, 'D.c'=D.c, 'D'=D, 'Y.c.d'=Y.c.d,'Y.c'=Y.c, 'Y'=Y, 'L0'=L0,'L1'=L1)
}

# Converting to long format
get_long_format = function(d_00,d_11){
  # Converting to long format
  dfr = data.table(id=NULL,from=NULL,to=NULL,Y=NULL,D=NULL,C=NULL,L0=NULL,L1=NULL)
  for(i in 1:num){
    
    dfr_i = get_dfr_entry(i,d_00,i)
    dfr_i$A = 0
    
    dfr = rbind(dfr,dfr_i)
    
    dfr_i = get_dfr_entry(i,d_11,num+i)
    dfr_i$A=1
    dfr = rbind(dfr,dfr_i)
    
  }
  dataFr=dfr[order(dfr$id),]
  
  # Breaking ties
  dataFr[,noise:=1e-2*runif(.N)]
  dataFr[,noise:=cumsum(noise),by=id]
  dataFr[,to:=to + noise,by=id]
  dataFr[,from:=c(0,to[-.N]),by=id]
  
  dataFr$zeroes=0
  
  dataFr[, yDiff:=0]
  dataFr[,Y:=0]
  dataFr[,from.state:="atRisk"]
  dataFr[,to.state:="atRisk"]
  dataFr[C==1,to.state:="cens"]
  dataFr[D==1,to.state:="death"]
  
  
  dataFr[C==0 & D==0,to.state:="event"]
  dataFr[, yDiff:=1*(to.state == "event")]
  dataFr[, yDiff:=c(0,yDiff[-.N]),by=id]
  dataFr[,Y:=cumsum(yDiff),by=id]
  
  dataFr[,from.state:=c(from.state[1],to.state[-.N]),by=id]
  
  dataFr = subset(dataFr,select = !(names(dataFr) %in% c("noise","yDiff") ))
  
  dataFr
}

get_dfr_entry=function(i,fr,ind){
  Ci=fr$C[i,]
  Di=fr$D[i,]
  Yi=fr$Y[i,]
  CTi = diff(c(0,as.numeric(Ci)))
  DTi = diff(c(0,as.numeric(Di)))
  YTi = diff(c(0,as.numeric(Yi)))
  
  nrwi = which(CTi==1 | DTi==1 | YTi==1)
  Cin=match(which(CTi==1),nrwi)
  Din=match(which(DTi==1),nrwi)
  Yin=match(which(YTi==1),nrwi)
  
  if(length(nrwi)==0){
    dfr_i = data.table(id=ind,from=0,
                       to=K,Y=0,D=0,C=1,L0=fr$L0[i],L1=fr$L1[i])
  }
  
  if(length(nrwi)!=0){
    dfr_i = data.table(id=rep(ind,length(nrwi)),from=c(0,nrwi[-length(nrwi)]),
                       to=nrwi,Y=0,D=0,C=0,L0=fr$L0[i],L1=fr$L1[i])
  }
  
  dfr_i$C[Cin]=1
  dfr_i$D[Din]=1
  dfr_i$Y[Yin]=1
  
  if(tail(dfr_i$C,1)==0 & tail(dfr_i$D,1)==0){
    dfr_i = rbind(dfr_i,
                  data.table(id=ind,from=tail(dfr_i$to,1),
                             to=K+1,Y=0,D=0,C=1,L0=fr$L0[i],L1=fr$L1[i]))
  }
  dfr_i$Y = c(0,cumsum(dfr_i[-.N,]$Y))
  
  dfr_i
}

# Calculates the weighted rate function in equation (48)
get_weighted_empirical_counting_proc = function(frame,tmms,event,treat,weightnames=NULL){
  lt = length(tmms)
  dH = rep(0,lt)
  for(i in 2:lt){
    tmm = tmms[i]
    dN_w_i = 0
    Z_i=1
    if(nrow(frame[to==tmm & to.state==event & A==treat])>0){
      dN_w_i = 1
      if(!is.null(weightnames)){
        dN_w_i = prod(frame[to==tmm & to.state==event & A==treat,names(frame) %in% weightnames,with=F])
      }
      
      Z_i = nrow(frame[to==tmm & A==treat,])
    }
    
    dH[i] = dN_w_i/Z_i
  }
  dH
}

# Returns integrator in (48) as a list
get_dB_matrix = function(dTimes, dB_Y, dB_D, dB_D_w){
  return( list(time=dTimes,hazmatrix=rbind(dB_Y,dB_D,dB_D_w)) )
}
