# Supplementary material for: Causal inference with recurrent and competing events
Source: Lifetime Data Anal. 2023 May 12;30(1):59–118. doi: 10.1007/s10985-023-09594-8 (PMC10764453; doi:10.1007/s10985-023-09594-8)
Supplement: Supplementary file 1 — (ZIP 17 KB) [file 10985_2023_9594_MOESM1_ESM.zip › R Supplement/simulation.R]

# Loading functions and packages
source(file='Simulation/Submission/Simulation/simulation_functions.R')


################################################################################
### Parameters
################################################################################

set.seed(7)

K <- 1000  # Number of time points in the grid
n <- 10000 # Number of individuals used to compute true effects
num = 500 # Number of individuals in sample used for estimation

# Treatment parameters
# (AY = 0 means no antihypertensive, AY = 1 means antihypertensive)
# (AD = 0 means no aspirin, AD = 1 means aspirin)
beta.D.A <- -0.2/K
beta.AY.L1 <- -0.45

# Parameters for drawing Y increment
beta.Y.0 <- 2/K
beta.L0.Y<- 0.2/K
beta.L1.Y<- -1/K

# Parameters for drawing D
beta.D.0<- -log(0.7)/K
beta.Y.D<- 1.2/K
beta.L0.D<- 0.1/K
beta.L1.D<- 0.1/K

# Parameters for drawing C
beta.C.0 <- -log(0.3)/K


################################################################################
### Simulating data
################################################################################

# Simulating data with a large number of individuals
simulated.data.11<-genData(aY=1,aD=1,n,K,beta.D.A,beta.AY.L1,beta.Y.0,beta.L0.Y,beta.L1.Y,beta.D.0,beta.Y.D,beta.L0.D,beta.L1.D,beta.C.0)
simulated.data.01<-genData(aY=0,aD=1,n,K,beta.D.A,beta.AY.L1,beta.Y.0,beta.L0.Y,beta.L1.Y,beta.D.0,beta.Y.D,beta.L0.D,beta.L1.D,beta.C.0)
simulated.data.00<-genData(aY=0,aD=0,n,K,beta.D.A,beta.AY.L1,beta.Y.0,beta.L0.Y,beta.L1.Y,beta.D.0,beta.Y.D,beta.L0.D,beta.L1.D, beta.C.0)

Y.mean.11 <-colMeans(simulated.data.11$Y.c)
Y.d.mean.11 <-colMeans(simulated.data.11$Y.c.d)
D.mean.11 <- colMeans(simulated.data.11$D.c)

Y.mean.01 <-colMeans(simulated.data.01$Y.c)
D.mean.01 <- colMeans(simulated.data.01$D.c)

Y.mean.00 <-colMeans(simulated.data.00$Y.c)
Y.d.mean.00 <-colMeans(simulated.data.00$Y.c.d)
D.mean.00 <- colMeans(simulated.data.00$D.c)

# Simulate data sample used to illustrate estimators
d_00<-genData(aY=0,aD=0,n=num,K=K,beta.D.A,beta.AY.L1,beta.Y.0,beta.L0.Y,beta.L1.Y,beta.D.0,beta.Y.D,beta.L0.D,beta.L1.D,beta.C.0)
d_11<-genData(aY=1,aD=1,n=num,K=K,beta.D.A,beta.AY.L1,beta.Y.0,beta.L0.Y,beta.L1.Y,beta.D.0,beta.Y.D,beta.L0.D,beta.L1.D,beta.C.0)


################################################################################
### Estimation
################################################################################

# Converting to a data.table on long format
dataFr = get_long_format(d_00,d_11)
dataFr$from.state = "atRisk"

# Propensity weights
dataFr[,A := 1*(id > num)]
AdataFr = dataFr[from==0,]
wa = sum(AdataFr[from==0,]$A) / length(AdataFr[from==0,]$A)

# Modeling the propensity score
A_mod_logistic = glm(A ~ 1 + L0,data=AdataFr,family="binomial")
P_A_pred = predict(A_mod_logistic,newdata=dataFr,type = "response")

# Stabilized weights
dataFr[,wA_S := A*wa/P_A_pred + (1-A)*(1-wa)/(1-P_A_pred)  ]
# Not stabilized
dataFr[,wA := A/P_A_pred + (1-A)/(1-P_A_pred)  ]

# Censoring weights
aaft1 = aalen(Surv(from,to,to.state=="cens")~1+A,data=dataFr)
aaft2 = aalen(Surv(from,to,to.state=="cens")~1 + L0 + L1 + Y + A,data=dataFr)
frame = makeContWeights(aaft2,aaft1,dataFr,"atRisk","cens","from","to","from.state","to.state","id",b=20,willPlotWeights = F,weightRange = c(0,5))
frame[,WC_S:=weights]

# W_D 
aaft1 = aalen(Surv(from,to,to.state=="death")~1+A,data=dataFr)
aaft2 = aalen(Surv(from,to,to.state=="death")~1 + Y + A + L0 + L1,data=dataFr)
Dframe1 = makeContWeights(aaft2,aaft1,dataFr,"atRisk","death","from","to","from.state","to.state","id",b=20,willPlotWeights = F)
frame[,WD_S:=Dframe1$weights]
rm(Dframe1)


# W_D(a_Y,a_D)
# a_D=1, a_Y=0
aaft1 = aalen(Surv(from,to,to.state=="death")~1 + Y + L0 + L1,data=dataFr,weights=1*(dataFr$A==1))
aaft2 = aalen(Surv(from,to,to.state=="death")~1 +  Y + L0 + L1,data=dataFr,weights=1*(dataFr$A==0))
D_AD_AYframe1 = makeContWeights(aaft2,aaft1,dataFr,"atRisk","death","from","to","from.state","to.state","id",b=50,willPlotWeights = F)
frame[,WD_AD_AY:=D_AD_AYframe1$weights]
rm(D_AD_AYframe1)


# W_D(a_Y,a_D)
# Weights for D outcome:
# a_D=1, a_Y=0

# Need updated W_D weights right before death
dataFr2 = dataFr
temp_dfr=data.table(id=1:(2*num),from=dataFr2[cumsum(dataFr2[,.N,by=id]$N),]$to,to=0,
                    L0=dataFr2[cumsum(dataFr2[,.N,by=id]$N),]$L0,
                    L1=dataFr2[cumsum(dataFr2[,.N,by=id]$N),]$L1,
                    zeroes=0,A=dataFr2[cumsum(dataFr2[,.N,by=id]$N),]$A,
                    from.state=dataFr2[cumsum(dataFr2[,.N,by=id]$N),]$to.state,
                    to.state="cens",D=dataFr2[cumsum(dataFr2[,.N,by=id]$N),]$D,
                    C=dataFr2[cumsum(dataFr2[,.N,by=id]$N),]$C,
                    Y=dataFr2[cumsum(dataFr2[,.N,by=id]$N),]$Y,
                    wA_S=dataFr2[cumsum(dataFr2[,.N,by=id]$N),]$wA_S,
                    wA=dataFr2[cumsum(dataFr2[,.N,by=id]$N),]$wA)
temp_dfr = temp_dfr[from.state == "death",]
temp_dfr[,to:=from+1]
dataFr2 = rbind(dataFr2,temp_dfr)
dataFr2=dataFr2[order(id,from)]

D_AD_AYframe1 = makeContWeights(aaft2,aaft1,dataFr2,"atRisk","death","from","to","from.state","to.state","id",
                                b=50,weightRange = c(0,10),willPlotWeights = F)
D_AD_AYframe1[to.state=="death" | from.state=="death",weights := rep(weights[2],2),by=id]
D_AD_AYframe1=D_AD_AYframe1[from.state%in%c("atRisk","event"),]
frame[,WD_AD_AY_D01:=D_AD_AYframe1$weights]
rm(D_AD_AYframe1)

# SDE estimation - setting the parameters in equation (47)
F_fun_ODE = function(X)matrix(c(X[2],0,0,
                                0,-X[2],0,
                                0,0,X[2]),nrow=3)
Jacobianlist_ODE = list(function(X)matrix(c(0,1,rep(0,7)),byrow=T,nrow=3),
                        function(X)matrix(c(rep(0,4),-1,rep(0,4)),byrow=T,nrow=3),
                        function(X)matrix(c(rep(0,7),1,1),byrow=T,nrow=3))
X_0_ODE=matrix(c(0,1,0),nrow=3)
V_0_ODE=matrix(rep(0,9),nrow=3)

# Time grid to estimate over
dTimes = c(0,sort(unique(frame[to.state%in%c("death","event")]$to)))
t_gr = seq(0,K+1,length.out = 1e3)
dTimes = sort(unique(c(t_gr,dTimes)))

dss = diff(c(0,dTimes))

# Total effect
# Implementation of equation (48) with the stabilized weights R = W_C x W_A,
# and R^D = 1, and theta = 1 (See Table 3)

# A=1
dB_Y_A1 = get_weighted_empirical_counting_proc(frame,dTimes,"event",1,c("wA_S","WC_S"))
dB_D_A1 = get_weighted_empirical_counting_proc(frame,dTimes,"death",1)
dB_D_w_A1 = get_weighted_empirical_counting_proc(frame,dTimes,"death",1,c("wA_S","WC_S"))

Total_1_lst = get_dB_matrix(dTimes, dB_Y_A1,dB_D_A1,dB_D_w_A1)
Total_1 = pluginEstimate(2*num, Total_1_lst$hazmatrix, F_fun_ODE, Jacobianlist_ODE, X_0_ODE, V_0_ODE)

# A^Y = 0, A^D = 0
dB_Y_A0 = get_weighted_empirical_counting_proc(frame,dTimes,"event",0,c("wA_S","WC_S"))
dB_D_A0 = get_weighted_empirical_counting_proc(frame,dTimes,"death",0)
dB_D_w_A0 = get_weighted_empirical_counting_proc(frame,dTimes,"death",0,c("wA_S","WC_S"))

# A=0
Total_0_lst = get_dB_matrix(dTimes, dB_Y_A0,dB_D_A0,dB_D_w_A0)
Total_0 = pluginEstimate(2*num, Total_0_lst$hazmatrix, F_fun_ODE, Jacobianlist_ODE, X_0_ODE, V_0_ODE)

# Separable D effect:
# A^Y = 0, A^D = 1
# Implementation of equation (48) with the stabilized weights R = W_C x W_A x W_D, and R^D = 1, and theta = theta_D (W_L_D = 1 in this example)
dB_Y_sep = get_weighted_empirical_counting_proc(frame,dTimes,"event",0,c("wA_S","WD_AD_AY_D01","WC_S"))
dB_D_sep = get_weighted_empirical_counting_proc(frame,dTimes,"death",0)
dB_D_w_sep = get_weighted_empirical_counting_proc(frame,dTimes,"death",0,c("wA_S","WD_AD_AY_D01","WC_S"))
hmtHT_sep = get_dB_matrix(dTimes, dB_Y_sep,dB_D_sep,dB_D_w_sep)
D_aY0_aD1 = pluginEstimate(2*num, hmtHT_sep$hazmatrix , F_fun_ODE, Jacobianlist_ODE, X_0_ODE, V_0_ODE)

# Controlled direct effect:
# Implementation of equation (48) with the stabilized weights R = W_C x W_A x W_D, and R^D = 0, and theta = 1
# A = 1
dB_Y_D0_A1 = get_weighted_empirical_counting_proc(frame,dTimes,"event",1,c("wA_S","WC_S","WD_S"))
dB_D_D0_A1 = rep(0,length(dTimes))
dB_D_D0_w_A1 = get_weighted_empirical_counting_proc(frame,dTimes,"death",1,c("wA_S","WC_S","WD_S"))
hmtHT_11 = get_dB_matrix(dTimes, dB_Y_D0_A1, dB_D_D0_A1, dB_D_D0_w_A1)
H_T_1_D0 = pluginEstimate(2*num, hmtHT_11$hazmatrix, F_fun_ODE, Jacobianlist_ODE, X_0_ODE, V_0_ODE)

# A = 0
dB_Y_D0_A0 = get_weighted_empirical_counting_proc(frame,dTimes,"event",0,c("wA_S","WC_S","WD_S"))
dB_D_D0_A0 = rep(0,length(dTimes)) 
dB_D_D0_w_A0 = get_weighted_empirical_counting_proc(frame,dTimes,"death",0,c("wA_S","WC_S","WD_S"))
hmtHT_00 = get_dB_matrix(dTimes, dB_Y_D0_A0, dB_D_D0_A0, dB_D_D0_w_A0)
H_T_0_D0 = pluginEstimate(2*num, hmtHT_00$hazmatrix, F_fun_ODE, Jacobianlist_ODE, X_0_ODE, V_0_ODE)

# Separable Y effect
# Implementation of equation (48) with the stabilized weights R = W_C x W_A x W_D, and R^D = 1, and theta = 1, (W_L_D = 1 in this example)
dB_Y_A_D1_A_Y0 = get_weighted_empirical_counting_proc(frame,dTimes,"event",0,c("wA_S","WC_S","WD_AD_AY"))
dB_D_A_D1_A_Y0 = get_weighted_empirical_counting_proc(frame,dTimes,"death",0)
dB_D_w_A_D1_A_Y0 = get_weighted_empirical_counting_proc(frame,dTimes,"death",0,c("wA_S","WC_S","WD_AD_AY"))
hmtHT_01 = get_dB_matrix(dTimes, dB_Y_A_D1_A_Y0, dB_D_A_D1_A_Y0, dB_D_w_A_D1_A_Y0)
H_T_AY_0_AD_1 = pluginEstimate(2*num, hmtHT_01$hazmatrix, F_fun_ODE, Jacobianlist_ODE, X_0_ODE, V_0_ODE)


################################################################################
### Exporting plots
################################################################################

# Estimands
leg.txt <- c(TeX('$E\\[Y_{k}^{a_Y=1,a_D=1}\\]$'),TeX('$E\\[Y_{k}^{a_Y=0,a_D=0}\\]$'),TeX('$E\\[Y_{k}^{a_Y=0,a_D=1}\\]$'),TeX('$E\\[Y_{k}^{a_Y=1,a_D=1,\\bar{d}=0}\\]$'),TeX('$E\\[Y_{k}^{a_Y=0,a_D=0,\\bar{d}=0}\\]$'))
x.max<-K+1
y.max<- 2.5
plot(1:(K+1),Y.mean.11, xlim = c(0,x.max), ylim = c(0,y.max), 's', col='black', xlab='Days',ylab='')
lines(1:(K+1),Y.mean.00,'s', col='blue')
lines(1:(K+1),Y.mean.01,'s', col='green')
lines(1:(K+1),Y.d.mean.11,'s', lty='dashed',col='red')
lines(1:(K+1),Y.d.mean.00,'s', lty='dashed', col='gray')
legend(x=0,y=y.max, legend = leg.txt, col=c('black','blue','green','red', 'gray'),lty = c('solid','solid','solid','dashed','dashed'),bty = "n",y.intersp=1.3,seg.len = 4,cex=1.2)
dev.copy2eps(file="Simulation/Submission/Simulation/estimands.eps", width=5,height=5)

# Survival
leg.txt <- c(TeX('$E\\[D_{k}^{a_Y=0,a_D=0}\\]$'),TeX('$E\\[D_{k}^{a_Y=1,a_D=1}\\]$'),TeX('$E\\[D_{k}^{a_Y=0,a_D=1}\\]$'))
x.max<-K+1
y.max<- 0.7
plot(1:(K+1),D.mean.00, xlim = c(0,x.max), ylim = c(0,y.max), 's', col='blue', xlab='Days',ylab='')
lines(1:(K+1),D.mean.11,'s', col='black')
lines(1:(K+1),D.mean.01,'s', col='green')
legend(x=0,y=y.max, legend = leg.txt, col=c('blue','black','green'),lty = 1,bty = "n",y.intersp=1.3,seg.len = 4,cex=1.2)
dev.copy2eps(file="Simulation/Submission/Simulation/survival.eps", width=5,height=5)

# Estimates
leg.txt <- c(TeX('$\\widehat{E}\\[Y_{k}^{a_Y=1,a_D=1}\\]$'),TeX('$\\widehat{E}\\[Y_{k}^{a_Y=0,a_D=0}\\]$'),TeX('$\\widehat{E}\\[Y_{k}^{a_Y=0,a_D=1}\\]$'),TeX('$\\widehat{E}\\[Y_{k}^{a_Y=1,a_D=1,\\bar{d}=0}\\]$'),TeX('$\\widehat{E}\\[Y_{k}^{a_Y=0,a_D=0,\\bar{d}=0}\\]$'))
x.max<-K+1
y.max<- 2.5
plot(Total_1_lst$time,Total_1$X[1,],xlim = c(0,x.max), ylim = c(0,y.max), 's', col='black', xlab='Days',ylab='')
lines(Total_0_lst$time,Total_0$X[1,],type="s",ylab = "",col='blue')
lines(hmtHT_00$time,H_T_1_D0$X[1,],type="s",ylab = "",lty='dashed',col='red')
lines(hmtHT_11$time,H_T_0_D0$X[1,],type="s",ylab = "",lty='dashed', col='gray')
lines(hmtHT_01$time,H_T_AY_0_AD_1$X[1,],type="s",ylab = "",col='green')
legend(x=0,y=y.max, legend = leg.txt, col=c('black','blue','green','red', 'gray'),lty = 
         c('solid','solid','solid','dashed','dashed'),bty = "n",y.intersp=1.3,seg.len = 4,cex=1.2)
dev.copy2eps(file="Simulation/Submission/Simulation/estimates.eps", width=5,height=5)

# Survival estimates
leg.txt <- c(TeX('$\\widehat{E}\\[D_{k}^{a_Y=0,a_D=0}\\]$'),TeX('$\\widehat{E}\\[D_{k}^{a_Y=1,a_D=1}\\]$'),TeX('$\\widehat{E}\\[D_{k}^{a_Y=0,a_D=1}\\]$'))
x.max<-K+1
y.max<- 0.7
plot(Total_0_lst$time,Total_0$X[3,], xlim = c(0,x.max), ylim = c(0,y.max), 's', col='blue', xlab='Days',ylab='')
lines(Total_1_lst$time,Total_1$X[3,],'s', col='black')
lines(hmtHT_sep$time,D_aY0_aD1$X[3,],'s', col='green')
legend(x=0,y=y.max, legend = leg.txt, col=c('blue','black','green'),lty = 1,bty = "n",y.intersp=1.3,seg.len = 4,cex=1.2)
dev.copy2eps(file="Simulation/Submission/Simulation/survival_estimates.eps", width=5,height=5)
