# Supplementary material for: Causal inference with recurrent and competing events
Source: Lifetime Data Anal. 2023 May 12;30(1):59–118. doi: 10.1007/s10985-023-09594-8 (PMC10764453; doi:10.1007/s10985-023-09594-8)
Supplement: Supplementary file 1 — (ZIP 17 KB) [file 10985_2023_9594_MOESM1_ESM.zip › R Supplement/SPRINT.R]

# Loading functions and packages
source(file='./Simulation/Submission/functions.R')
set.seed(7)

# Parameters
K<-1000 # Number of days of follow-up
alpha<-0.05 # Confidence interval parameter
n.boot<-500 # Number of bootsamples
b.sens<-250 # Sensitivity parameter for estimating propensity weights
age<-75 # Only consider individuals older than 'age' years


################################################################################
### Preparing data table with recurrent AKI events, censoring, death and time varying covariates
################################################################################

# Creating a data frame with recurrent events, censoring and death
df.recurrent<-SPRINT.recurrent(K)

# Combining events, baseline covariates and blood pressure measurements in a data.table
df.SPRINT<-SPRINT.recurrent.BP(df.recurrent)


################################################################################
### Point estimation
################################################################################

# estimator.SPRINT() takes the following inputs
# - Sensitivity parameter b.sens
# - Dataframe 'df.boot' containing subject IDs and their corresponding bootstrap weights

# Set bootstrap weights to 1 for point estimate
point.estimate<-estimator.SPRINT(b=b.sens,df.boot=data.frame('unique.id'=unique(df.SPRINT$id), 'wboot'=rep(1,length(unique(df.SPRINT$id)))))

# Save point estimates to RData file
save(point.estimate,file='Simulation/Submission/SPRINT_point_estimate.RData')

# Plot point estimates
leg.txt <- c(TeX('$E\\[Y_{k}^{a_Y=1,a_D=1}\\]$'),TeX('$E\\[Y_{k}^{a_Y=0,a_D=0}\\]$'),TeX('$E\\[Y_{k}^{a_Y=0,a_D=1}\\]$'),TeX('$E\\[Y_{k}^{a_Y=1,a_D=1,\\bar{d}=0}\\]$'),TeX('$E\\[Y_{k}^{a_Y=0,a_D=0,\\bar{d}=0}\\]$'))
x.max<-K+1
y.max<- with(point.estimate,max(H_T_1$X[1,sum(hmtHT_1$time<K)],H_T_0$X[1,sum(hmtHT_0$time<K)],H_T_1_D0$X[1,sum(hmtHT_00$time<K)],H_T_0_D0$X[1,sum(hmtHT_11$time<K)],H_T_AY_0_AD_1$X[1,sum(hmtHT_01$time<K)]))
with(point.estimate,plot(hmtHT_1$time,H_T_1$X[1,],xlim = c(0,x.max), ylim = c(0,y.max), 's', col='black', xlab='Days',ylab='') )
with(point.estimate,lines(hmtHT_0$time,H_T_0$X[1,],type="s",ylab = "",col='blue'))
with(point.estimate,lines(hmtHT_11$time,H_T_1_D0$X[1,],type="s",ylab = "",lty='dashed',col='red'))
with(point.estimate,lines(hmtHT_00$time,H_T_0_D0$X[1,],type="s",ylab = "",lty='dashed', col='gray') )
with(point.estimate,lines(hmtHT_01$time,H_T_AY_0_AD_1$X[1,],type="s",ylab = "",col='green') )
with(point.estimate,legend(x=0,y=y.max, legend = leg.txt, col=c('black','blue','green','red', 'gray'),lty = c('solid','solid','solid','dashed','dashed'),bty = "n",seg.len = 2.5,y.intersp=1,cex = 1.2) )

# Exporting plot
dev.copy2eps(file="Simulation/Submission/SPRINT_cum_inc.eps", width=6,height=6)

################################################################################
### Bootstrap
################################################################################

# Computing (1-alpha) bootstrap confidence intervals at time K
bootsamples.K<-bootstrap.SPRINT(estimator.SPRINT,b=b.sens,n.boot)
uci<-apply(bootsamples.K, MARGIN=2, FUN=quantile,probs=1-alpha/2,type=1) # Upper confidence intervals
lci<-apply(bootsamples.K, MARGIN=2, FUN=quantile,probs=alpha/2,type=1) # Lower confidence intervals

# Writing point estimates and bootstrap confidence intervals at time K to text file
estimate<-extract.estimates(point.estimate)
results.K<-as.data.frame(cbind(t(estimate),lci,uci))
rownames(results.K)<-c('TE.K','CDE.K','SE.K')
colnames(results.K)<-c('Point estimate','lci','uci')

sink('Simulation/Submission/SPRINT_estimates.txt')
print(list('K'=K,'b'=b.sens,'age'=age,'alpha'=alpha,'n.boot'=n.boot,'results.K'=results.K))
sink()

# Saving bootstrap results
bootsave.K<-list('K'=K,'b'=b.sens,'age'=age,'n.boot'=n.boot,'bootsamples.K'=bootsamples.K)
save(bootsave.K,file='Simulation/Submission/SPRINT_bootsave.RData')
