# Supplementary material for: Causal inference with recurrent and competing events
Source: Lifetime Data Anal. 2023 May 12;30(1):59–118. doi: 10.1007/s10985-023-09594-8 (PMC10764453; doi:10.1007/s10985-023-09594-8)
Supplement: Supplementary file 1 — (ZIP 17 KB) [file 10985_2023_9594_MOESM1_ESM.zip › R Supplement/functions.R]

# Packages
library(data.table)
library(timereg)
library(ahw)
library(transform.hazards)
library(dplyr)
library(readr)
library(latex2exp)

#devtools::install_github("palryalen/ahw")
#devtools::install_github("palryalen/transform.hazards")

# For questions or further information about estimators used for propensity scores or to solve SDEs, please refer to https://github.com/palryalen

################################################################################
### Loading and preparing SPRINT data
################################################################################

# Loading data
safety_events_v2 <- read_csv("~/Documents/SPRINT/SPRINT_2020a/SPRINT/data/CSV/safety_events_v2.csv")
intbp_manage_1m <- read_csv("~/Documents/SPRINT/SPRINT_2020a/SPRINT/data/CSV/intbp_manage_1m.csv")
intbp_manage_2m <- read_csv("~/Documents/SPRINT/SPRINT_2020a/SPRINT/data/CSV/intbp_manage_2m.csv")
intbp_manage_6m <- read_csv("~/Documents/SPRINT/SPRINT_2020a/SPRINT/data/CSV/intbp_manage_6m.csv")
intbp_manage_18m <- read_csv("~/Documents/SPRINT/SPRINT_2020a/SPRINT/data/CSV/intbp_manage_18m.csv")
stbp_manage_anfu <- read_csv("~/Documents/SPRINT/SPRINT_2020a/SPRINT/data/CSV/stbp_manage_anfu.csv")
stbp_manage_nanfu <- read_csv("~/Documents/SPRINT/SPRINT_2020a/SPRINT/data/CSV/stbp_manage_nanfu.csv")
bp_manage_co <- read_csv("~/Documents/SPRINT/SPRINT_2020a/SPRINT/data/CSV/bp_manage_co.csv")
outcomes <- read_csv("~/Documents/SPRINT/SPRINT_2020a/SPRINT-POP/data/outcomes.csv")
baseline <- read_csv("~/Documents/SPRINT/SPRINT_2020a/SPRINT-POP/data/baseline.csv")

# Creating a data frame with recurrent AKI events, death and censoring from SPRINT
SPRINT.recurrent <- function(K) {
  
  # Define a recurrent event status indicator to 1 (AKI event) vs 0 (no AKI event)
  safety_events_v2$STATUS<-with(safety_events_v2, as.numeric(MC_AKI==1))
    
  # Create a dataframe with subject ID (MASKID), stop times (STOP) of at-risk intervals, recurrent event indicator (STATUS), death (D) and censoring (C) indicators and failure time (T.star) due to censoring or death
  df<-data.frame('MASKID'=safety_events_v2$MASKID,
                   'INTENSIVE'=rep(0,nrow(safety_events_v2)),
                   'STOP'=safety_events_v2$EVENTDAYS, 
                   'STATUS'=safety_events_v2$STATUS,
                   'D'=rep(0,nrow(safety_events_v2)),
                   'C'=rep(0,nrow(safety_events_v2)),
                   'T.star'=rep(NA,nrow(safety_events_v2)))
    
  # Restrict to rows with recorded event (STATUS==1), disregarding rows with missing values for the recurrent event indicator
  df<-df[df$STATUS==1 & !is.na(df$STATUS),]
  
  # Define a list of individuals
  individuals<-unique(outcomes$MASKID)
  
  # Add the failure time T.star and treatment group indicator INTENSIVE to each row
  for (i in individuals) {
    df$T.star[df$MASKID==i]<-outcomes$T_DEATH[match(i,outcomes$MASKID)]
  }
  
  # Out of 460 recorded AKI events in df, 213 occurred after the individual's failure time T.star. We disregard these 213 events by censoring the recurrent events at the individual's failure time.
  df<-df[df$STOP<=df$T.star,]
  
  # Create a dataframe with death and censoring events. The STATUS variable is set to 0 since no recurrent events are recorded here.
  df.death.censoring<-data.frame('MASKID'=outcomes$MASKID,
                                 'INTENSIVE'=rep(NA,nrow(outcomes)),
                                 'STOP'=outcomes$T_DEATH,
                                 'STATUS'=rep(0,nrow(outcomes)),
                                 'D'=outcomes$EVENT_DEATH,
                                 'C'=1-outcomes$EVENT_DEATH,
                                 'T.star'=outcomes$T_DEATH
  )
  
  # Add death and censoring events for all individuals to the dataframe df
  df<-rbind(df,df.death.censoring)
  
  # Order the data frame by MASKID and event time
  df<-df[order(df$MASKID,df$STOP),]
  
  # Truncate observations at time K:
  # Reset failure time to K+1 for all individuals with failure after time K
  rows.late.censoring.deaths<-(df$C==1 | df$D==1) & df$STOP>K
  df$STOP[rows.late.censoring.deaths]<-K+1
  df$C[rows.late.censoring.deaths]<-1
  df$D[rows.late.censoring.deaths]<-0
  
  # Remove recurrent events recorded after time K
  df<-df[!(df$STATUS==1 & df$STOP>K),]
  
  # Set start time (START) for every at risk period and add baseline treatment assignment
  df$START<-c(0,df$STOP[1:nrow(df)-1])
  for (i in individuals) {
    df$INTENSIVE[df$MASKID==i]<-baseline$INTENSIVE[match(i,baseline$MASKID)]
    df$START[match(i,df$MASKID)]<-0
  }
  
  # Breaking ties between START and STOP time: 5 individuals died on the same day as the AKI event. 100 individuals were censored on day 0. To use the Surv() function, ties were broken by incrementing the stop time by a small uniform random number
  df$STOP[df$START==df$STOP]<-df$STOP[df$START==df$STOP]+1e-3*runif(sum(df$START==df$STOP))
  
  # Restrict to individuals older than the parameter 'age'
  old.individuals<-unique(baseline$MASKID[baseline$AGE>=age])
  df<-df[df$MASKID %in% old.individuals,]  
  
  return(df[,c(1,2,8,3,4,5,6)]) # Returns dataframe with the indicated columns
}

# Combining events, baseline covariates and blood pressure measurements in a data.table
SPRINT.recurrent.BP <- function(df) {
  # Collecting the time varying blood pressure covariates
  variables<-c("MASKID", "VISITCODE","FORMDAYS","SEATSYS", "SEATDIAST")
  bp_time_varying <- rbind.data.frame(
    intbp_manage_1m[,match(variables,names(intbp_manage_1m))],
    intbp_manage_2m[,match(variables,names(intbp_manage_2m))],
    intbp_manage_6m[,match(variables,names(intbp_manage_6m))],
    intbp_manage_18m[,match(variables,names(intbp_manage_18m))],
    stbp_manage_anfu[,match(variables,names(stbp_manage_anfu))],
    stbp_manage_nanfu[,match(variables,names(stbp_manage_nanfu))],
    bp_manage_co[,match(variables,names(bp_manage_co))]
  )
  bp_baseline<-data.frame('MASKID'=baseline$MASKID,'VISITCODE'=rep('BASELINE',nrow(baseline)),'FORMDAYS'=rep(0,nrow(baseline)), 'SEATSYS'=baseline$SBP,'SEATDIAST'=baseline$DBP)
  bp_time_varying <- rbind.data.frame(bp_time_varying,bp_baseline) # Merge time-varying with baseline BP measurements to create a complete dataframe with all measurements
  
  # Removing missing (NA) values:
  bp_time_varying <- bp_time_varying[!is.na(bp_time_varying$FORMDAYS)& !is.na(bp_time_varying$SEATSYS) &! is.na(bp_time_varying$SEATDIAST),]
  
  n.row<-nrow(df)
  df.SPRINT<-data.frame('id'=df$MASKID)
  df.SPRINT$from<-df$START
  df.SPRINT$to<-df$STOP
  df.SPRINT$D<-df$D
  df.SPRINT$C<-df$C
  df.SPRINT$A<-df$INTENSIVE
  df.SPRINT$zeroes<-rep(0,n.row)
  df.SPRINT$from.state<-'atRisk'
  df.SPRINT$to.state[df.SPRINT$D==1]<-'death'
  df.SPRINT$to.state[df.SPRINT$C==1]<-'cens'
  df.SPRINT$to.state[df$STATUS==1]<-'event'
  
  # Constructing a dataframe with baseline covariates. The same baseline variables were selected here as in Stensrud et al. A generalized theory of separable effects in competing event settings. Lifetime Data Anal. 2021 Oct;27(4):588-631.
  L0<-baseline[,c("MASKID","SMOKE_3CAT","SUB_CKD","STATIN", "SUB_CVD", "FEMALE", "SBP","DBP")]
  
  # Adding cumulative recurrent event count
  # Adding baseline covariates
  # Adding updated BP measurements
  cumulative.Y<-0
  for (i in 1:n.row){
    # Adding cumulative event count
    df.SPRINT$Y[i]<-cumulative.Y
    cumulative.Y<-(cumulative.Y+1)*as.numeric(df.SPRINT$to.state[i]=='event')
    
    # Adding baseline covariates
    df.SPRINT$SMOKE_3CAT[i]<-baseline$SMOKE_3CAT[match(df.SPRINT$id[i],baseline$MASKID)]
    df.SPRINT$SUB_CKD[i]<-baseline$SUB_CKD[match(df.SPRINT$id[i],baseline$MASKID)]
    df.SPRINT$STATIN[i]<-baseline$STATIN[match(df.SPRINT$id[i],baseline$MASKID)]
    df.SPRINT$SUB_CVD[i]<-baseline$SUB_CVD[match(df.SPRINT$id[i],baseline$MASKID)]
    df.SPRINT$FEMALE[i]<-baseline$FEMALE[match(df.SPRINT$id[i],baseline$MASKID)]
    df.SPRINT$SBP.baseline[i]<- baseline$SBP[match(df.SPRINT$id[i],baseline$MASKID)]
    df.SPRINT$DBP.baseline[i]<- baseline$DBP[match(df.SPRINT$id[i],baseline$MASKID)]
    
    # Adding updated blood pressure measurements
    bp_i<-bp_time_varying[bp_time_varying$MASKID==df.SPRINT$id[i],]
    bp_i_ordered<-bp_i[order(bp_i$FORMDAYS),]
    df.SPRINT$SBP.updated[i]<- bp_i_ordered$SEATSYS[max(1,sum(df.SPRINT$to[i]>bp_i_ordered$FORMDAYS))]
    df.SPRINT$DBP.updated[i]<- bp_i_ordered$SEATDIAST[max(1,sum(df.SPRINT$to[i]>bp_i_ordered$FORMDAYS))]
  }
  
  # Ensuring all blood pressures are stored as numeric variables
  df.SPRINT$DBP.updated <- as.numeric(df.SPRINT$DBP.updated)
  
  # Removing individuals with missing values of baseline covariates
  df.SPRINT<-df.SPRINT[!is.na(df.SPRINT$SMOKE_3CAT),]
  df.SPRINT<-df.SPRINT[!is.na(df.SPRINT$SUB_CKD),]
  df.SPRINT<-df.SPRINT[!is.na(df.SPRINT$STATIN),]
  df.SPRINT<-df.SPRINT[!is.na(df.SPRINT$SUB_CVD),]
  df.SPRINT<-df.SPRINT[!is.na(df.SPRINT$FEMALE),]
  
  # Add measurement of most recent mean arterial pressure
  df.SPRINT$MAP.updated<-1/3*df.SPRINT$SBP.updated + 2/3*df.SPRINT$DBP.updated
  
  # Store data in data.table format to prepare for estimation
  df.SPRINT<-setDT(df.SPRINT)
  
  return(df.SPRINT)
}


################################################################################
### Estimation of propensity scores
################################################################################
# Breaking ties
dataPrep = function(){
  dataFr <- copy(df.SPRINT)
  
  # Adding noise to break ties
  dataFr[,eps := 1e-3*runif(.N)]
  dataFr[,eps := cumsum(eps),by=id]
  dataFr[,from := from + c(0,eps[-.N]),by=id]
  dataFr[,to := to + eps,by=id]
  
  dataFr = subset(dataFr,select = ! names(dataFr) %in% "eps")
  
  dataFr = dataFr[dataFr$id %in% unique(dataFr$id),]
  dataFr
}

# Function for calculating the weights W_Y for the recurrent event process:
get_WY_frame = function(fr,fit_Y, fit_D,b){
  
  # Obtain cumulative hazard estimates
  pft_Y = predict(fit_Y,newdata = fr,n.sim=0,se=F,resample.iid=0)
  pft_D = predict(fit_D,newdata = fr,n.sim=0,se=F,resample.iid=0)
  pred_t = pft_Y$time
  
  # Looping through fr, calculating weight contributions for the individual in 
  # each given row. A cumulative product is taken later
  for(jj in 1:nrow(fr)){
    
    fr_jj = fr[jj,]
    
    # Extract relevant event times for each row
    SelIds_jj = which(pred_t >= fr_jj$from  & pred_t <= fr_jj$to)
    
    # Cumulative hazard increments
    dA_Y_jj = -diff(c(0,log(pft_Y$S0[jj,SelIds_jj])))
    dA_D_jj = -diff(c(0,log(pft_D$S0[jj,SelIds_jj])))
    
    pre_weight = (1 - dA_Y_jj) /(1 - dA_D_jj)
    
    # Pre-multiply by theta if to.state == "event"
    if(fr_jj$to.state == "event"){
      A_Y_jj = cumsum(dA_Y_jj)
      A_D_jj = cumsum(dA_D_jj)
      
      event_time_id = which(fr_jj$to == pred_t[SelIds_jj])
      
      theta_hat = getTheta(event_time_id,fr_jj, b,A_Y_jj, A_D_jj, pred_t)
      
      pre_weight[event_time_id] = pre_weight[event_time_id] * theta_hat
      
    }
    
    # Gather the estimates in a data.frame
    if(jj==1){
      temp_W_Y_frame = data.table("id"= fr_jj$id,"before_product_W_Y" = pre_weight,"to" = pred_t[SelIds_jj])
    }
    if(jj > 1){
      temp_W_Y_frame = rbind(temp_W_Y_frame,data.table("id" = fr_jj$id,"before_product_W_Y" = pre_weight,"to" = pred_t[SelIds_jj]))
    }
  }
  
  temp_W_Y_frame
  
}

# Function for estimating the intensity ratio theta
getTheta = function(t_ind,rw,b,AA_Y,AA_D,pred_t){
  t_b = max(pred_t[t_ind] - b , 0)
  t_low = min(which(pred_t >= t_b))
  
  theta_hat_jj = (AA_Y[t_ind] - AA_Y[t_low])/(AA_D[t_ind] - AA_D[t_low])
  if(t_ind == t_low)
    theta_hat_jj = 1
  
  theta_hat_jj
  
}


# Create new data tables with propensity weights
# Output stored as list containing:
# -fr (data.table containing propensity weights for A)
# -frame (data.table containing weights for treatment, censoring, Y and D)
SPRINT.propensity <- function(b,wboot,unique.id) {
  fr <- dataPrep()
  while(length(fr$to)> length(unique(fr$to))){
    fr<-dataPrep()
  }
  fr$W_boot <- wboot[match(fr$id,unique.id)]
  AdataFr = fr[from==0,]
  wa = sum(AdataFr[from==0,]$A) / length(AdataFr[from==0,]$A)
  
  # Model for the propensity score
  A_mod_logistic = glm(A ~ 1 ,data=AdataFr, weights=AdataFr$W_boot, family="binomial")
  P_A_pred = predict(A_mod_logistic,newdata=fr,type = "response")
  
  # Stabilized propensity score weights
  fr[,wA_S := A*wa/P_A_pred + (1-A)*(1-wa)/(1-P_A_pred)  ]
  # Not stabilized propensity score weights
  fr[,wA := A/P_A_pred + (1-A)/(1-P_A_pred)  ]
  
  # Additive hazards models for Y (A_Y=0, A_D=1):
  aaft_a_Y = aalen(Surv(from,to,to.state=="event")~1 + Y + const(SMOKE_3CAT) +const(SUB_CKD) +const(STATIN) +const(SUB_CVD) +const(FEMALE) + MAP.updated, data=fr,weights=1*(fr$A==0)*fr$W_boot,resample.iid = 1)
  aaft_a_D = aalen(Surv(from,to,to.state=="event")~1 +  Y + const(SMOKE_3CAT) +const(SUB_CKD) +const(STATIN) +const(SUB_CVD) +const(FEMALE) + MAP.updated ,data=fr,weights=1*(fr$A==1)*fr$W_boot,resample.iid = 1)
  
  # Getting the frame with the W_Y weights
  Y_AD_AYframe_Y = get_WY_frame(fr,aaft_a_Y,aaft_a_D,b)
  
  ## Censoring weights
  aaft1 = aalen(Surv(from,to,to.state=="cens")~1+A,data=fr,weights=fr$W_boot)
  aaft2 = aalen(Surv(from,to,to.state=="cens")~1 + A + Y + SMOKE_3CAT +SUB_CKD +STATIN +SUB_CVD +FEMALE + MAP.updated,data=fr,weights=fr$W_boot)
  frame = makeContWeights(aaft2,aaft1,fr,"atRisk","cens","from","to","from.state","to.state","id",b,willPlotWeights = F,weightRange = c(0.2,5))
  frame[,WC_S := weights]
  
  # Merging 'pre' W_Y weights in frame
  frame = merge(frame, Y_AD_AYframe_Y,by=c("id","to"),all.x=T)
  
  # W_Y is constant between recurrent events
  frame[is.na(before_product_W_Y),before_product_W_Y := 1]
  
  # Calculating cumulative product to obtain the W_Y weights
  frame[,W_Y := cumprod(before_product_W_Y),by='id']
  frame = select(frame, which(names(frame) != "before_product_W_Y"  ) )
  
  # Truncate WY weights outside interval (0.2,5)
  frame$W_Y<-pmax(0.2,pmin(5,frame$W_Y))
  
  rm(Y_AD_AYframe_Y)
  
  ## Survival (W_D) weights for controlled direct effect
  aaft1 = aalen(Surv(from,to,to.state=="death")~1+A,data=fr,weights=fr$W_boot)
  aaft2 = aalen(Surv(from,to,to.state=="death")~1 + A + Y + SMOKE_3CAT +SUB_CKD +STATIN +SUB_CVD +FEMALE + MAP.updated,data=fr,weights=fr$W_boot)
  
  Dframe1 = makeContWeights(aaft2,aaft1,fr,"atRisk","death","from","to","from.state","to.state","id",b,willPlotWeights = F,weightRange = c(0.2,5))
  
  Dframe1[,WD_S := weights]
  
  # Merging the frames
  mfr =  merge(frame,Dframe1,by=c("id","to"),all.x=T)
  mfr = select(mfr, which(!(names(mfr) %in% grep(".y", names(mfr), value = TRUE) )))
  names(mfr) = gsub(".x", "", names(mfr))
  frame = mfr
  
  rm(Dframe1)
  frame = distinct(frame,id,from,.keep_all=T)
  
  return(list('fr'=fr,'frame'=frame))
}


################################################################################
### SDE Estimation
################################################################################

# Euler solver
pluginEstimate <- function(n,hazMatrix,F_fun,JacobianList,X0,V0,isLebesgue = NULL){
  if(is.null(dim(hazMatrix)))
    hazMatrix <- matrix(hazMatrix,nrow=1)
  
  if( !( "matrix" %in% class(V0) & "matrix" %in% class(F_fun(X0)) &
         "matrix" %in% class(JacobianList[[1]](V0)) & "matrix" %in%  class(hazMatrix) ) )
    stop("Please provide all input on matrix form")
  
  numIncrements <- ncol(hazMatrix)
  X <- matrix(0,nrow=length(X0),ncol=numIncrements)
  
  V <- array(0,dim = c(dim(V0),numIncrements))
  X[,1] <- X0
  V[,,1] <- V0
  
  XRows <- length(X0)
  hazRows <- nrow(hazMatrix)
  
  numHaz <- length(JacobianList)
  
  for(i in 2:numIncrements){
    X_last <- X[,i-1]
    
    # Euler step for parameter X
    FX_mat <- F_fun(X_last)
    X[,i] <- X_last + FX_mat %*% hazMatrix[,i]
    
    Vtemp <- matrix(0,nrow=XRows,ncol=XRows)
    Vn <- V[,,i-1]
    
    # Euler step for covariance V
    for(j in 1:numHaz){
      Vtemp <- Vtemp + (Vn %*% t(JacobianList[[j]](X_last)) + JacobianList[[j]](X_last) %*% Vn) * hazMatrix[j,i]
    }
    
    # If 'dt' integrals are included, efficiency can be improved by setting values equal to 0
    dB <- hazMatrix[,i]
    dB[isLebesgue] <- 0
    
    # The outer product of the increments
    dW <- dB %o% dB
    
    Vn <- Vn + Vtemp + n*FX_mat %*% dW %*% t(FX_mat)
    V[,,i] <- Vn
  }
  
  retList <- list(X=X,covariance=V/n)
  return(retList)
}

get_weighted_empirical_counting_proc = function(frame,tmms,event,treat,weightnames=NULL){
  lt = length(tmms)
  dH = rep(0,lt)
  for(i in 2:lt){
    tmm = tmms[i]
    dN_w_i = 0
    Z_i=1
    if(nrow(frame[to==tmm & to.state==event & A==treat])>0){
      dN_w_i = 1
      if(!is.null(weightnames)){
        dN_w_i = prod(frame[to==tmm & to.state==event & A==treat,names(frame) %in% weightnames,with=F])
      }
      
      Z_i = nrow(frame[to==tmm & A==treat,])
    }
    
    dH[i] = dN_w_i/Z_i
  }
  dH
}

get_dB_matrix = function(dTimes, dB_Y, dB_D, dB_D_w){
  return( list(time=dTimes,hazmatrix=rbind(dB_Y,dB_D,dB_D_w)) )
}

# SDE Estimator
SDE.estimator.SPRINT <- function(fr,frame,df.boot) {
  wboot<-df.boot$wboot
  unique.id<-df.boot$unique.id
  num<-length(unique.id)
  
  frame$W_boot<-wboot[match(frame$id,unique.id)]
  
  # SDE estimation - setting the parameters in equation (47)
  F_fun = function(X)matrix(c(X[2],0,0,
                              0,-X[2],0,
                              0,0,X[2]),nrow=3)
  Jacobianlist = list(function(X)matrix(c(0,1,rep(0,7)),byrow=T,nrow=3),
                      function(X)matrix(c(rep(0,4),-1,rep(0,4)),byrow=T,nrow=3),
                      function(X)matrix(c(rep(0,7),1,1),byrow=T,nrow=3))
  X_0=matrix(c(0,1,0),nrow=3)
  V_0=matrix(rep(0,9),nrow=3)
  
  dTimes = c(0,sort(unique(frame[to.state%in%c("death","event")]$to)))
  t_gr = seq(0,K+1,length.out = 1e3)
  dTimes = sort(unique(c(t_gr,dTimes)))  
  
  
  ##################################################################
  ###### Calculating weighted integrators using equation (48) ######
  ###### (A description of the weights is found in Table 3)   ######
  ###### before solving the SDE system in equation (47)       ######
  ##################################################################
  
  # Separable effects E[ Y^{a_Y=0, a_D=1} ]; weights R = W_C x W_a x W_Y x W_L_Y, R^D = 1, and theta = theta^Y.
  # Bootstrap weights are also included
  dB_Y_A_D1_A_Y0 = get_weighted_empirical_counting_proc(frame,dTimes,"event",1,c("wA_S","WC_S","W_Y","W_boot"))
  dB_D_A_D1_A_Y0 = get_weighted_empirical_counting_proc(frame,dTimes,"death",1,c("W_boot"))
  dB_D_w_A_D1_A_Y0 = get_weighted_empirical_counting_proc(frame,dTimes,"death",1,c("wA_S","WC_S","W_Y","W_boot"))
  
  hmtHT_01 = get_dB_matrix(dTimes, dB_Y_A_D1_A_Y0, dB_D_A_D1_A_Y0, dB_D_w_A_D1_A_Y0)
  H_T_AY_0_AD_1 = pluginEstimate(2*num, hmtHT_01$hazmatrix, F_fun, Jacobianlist, X_0, V_0)
  
  
  # Total effect; R = W_C x W_A, R^D = 1, theta = 1
  # A = 1
  dB_Y_A1 = get_weighted_empirical_counting_proc(frame,dTimes,"event",1,c("wA_S","WC_S","W_boot"))
  dB_D_A1 = get_weighted_empirical_counting_proc(frame,dTimes,"death",1,c("W_boot"))
  dB_D_w_A1 = get_weighted_empirical_counting_proc(frame,dTimes,"death",1,c("wA_S","WC_S", "W_boot"))
  
  hmtHT_1 = get_dB_matrix(dTimes, dB_Y_A1,dB_D_A1,dB_D_w_A1)
  H_T_1 = pluginEstimate(2*num, hmtHT_1$hazmatrix, F_fun, Jacobianlist, X_0, V_0)
  
  # A = 0
  dB_Y_A0 = get_weighted_empirical_counting_proc(frame,dTimes,"event",0,c("wA_S","WC_S", "W_boot"))
  dB_D_A0 = get_weighted_empirical_counting_proc(frame,dTimes,"death",0, c("W_boot"))
  dB_D_w_A0 = get_weighted_empirical_counting_proc(frame,dTimes,"death",0,c("wA_S","WC_S", "W_boot"))
  
  hmtHT_0 = get_dB_matrix(dTimes, dB_Y_A0,dB_D_A0,dB_D_w_A0)
  H_T_0 = pluginEstimate(2*num, hmtHT_0$hazmatrix, F_fun, Jacobianlist, X_0, V_0)
  
  
  # Controlled direct effect; R = W_C x W_A x W_D, R^D = 0, theta = 1  
  # A = 1
  dB_Y_D0_A1 = get_weighted_empirical_counting_proc(frame,dTimes,"event",1,c("wA_S","WC_S","WD_S","W_boot"))
  dB_D_D0_A1 = rep(0,length(dTimes))
  dB_D_D0_w_A1 = get_weighted_empirical_counting_proc(frame,dTimes,"death",1,c("wA_S","WC_S","WD_S","W_boot"))
  
  hmtHT_11 = get_dB_matrix(dTimes, dB_Y_D0_A1, dB_D_D0_A1, dB_D_D0_w_A1)
  H_T_1_D0 = pluginEstimate(2*num, hmtHT_11$hazmatrix, F_fun, Jacobianlist, X_0, V_0)
  
  # A = 0
  dB_Y_D0_A0 = get_weighted_empirical_counting_proc(frame,dTimes,"event",0,c("wA_S","WC_S","WD_S","W_boot"))
  dB_D_D0_A0 = rep(0,length(dTimes)) 
  dB_D_D0_w_A0 = get_weighted_empirical_counting_proc(frame,dTimes,"death",0,c("wA_S","WC_S","WD_S","W_boot"))
  
  hmtHT_00 = get_dB_matrix(dTimes, dB_Y_D0_A0, dB_D_D0_A0, dB_D_D0_w_A0)
  H_T_0_D0 = pluginEstimate(2*num, hmtHT_00$hazmatrix, F_fun, Jacobianlist, X_0, V_0)
  
  return(list('hmtHT_01'=hmtHT_01,
              'H_T_AY_0_AD_1'=H_T_AY_0_AD_1,
              'hmtHT_1'=hmtHT_1,'H_T_1'=H_T_1,
              'hmtHT_0'=hmtHT_0,'H_T_0'=H_T_0,
              'hmtHT_11'=hmtHT_11,
              'H_T_1_D0'=H_T_1_D0,
              'hmtHT_00'=hmtHT_00,
              'H_T_0_D0'=H_T_0_D0)
  )
}  


################################################################################
### Combining propensity and SDE estimation
################################################################################

# Combined estimation function for propensity estimation and SDE solving
estimator.SPRINT <- function(b,df.boot) {
  propensity.frames<-SPRINT.propensity(b,wboot=df.boot$wboot,unique.id=df.boot$unique.id)
  out<-SDE.estimator.SPRINT(propensity.frames$fr,propensity.frames$frame,df.boot)
  return(out)
}

# Bootstrap function
bootstrap.SPRINT <- function(estimator.SPRINT,b,n.boot) {
  
  # Creating a list of unique subject IDs
  unique.id<-unique(df.SPRINT$id)
  
  out<-data.frame('TE.K'=rep(NA,n.boot),'CDE.K'=rep(NA,n.boot),'SE.K'=rep(NA,n.boot))
  
  for (r in 1:n.boot){
    
    sample.id<-sample(unique.id,length(unique.id),replace=TRUE)
    wboot<-rep(NA,length(unique.id))
    for (i in 1:length(unique.id)){
      wboot[i]<-sum(sample.id==unique.id[i])
    }
    df.boot<-data.frame('wboot'=wboot,'unique.id'=unique.id)
    
    estimate.r<-estimator.SPRINT(b,df.boot)  
    
    out[r,]<-extract.estimates(estimate.r)
    
    print(r)
    
  }
  
  return(out)
}

# Function from extracting estimates of total, controlled direct and separable effects at time K from an 'estimate' list
extract.estimates <- function(estimate) {
  return(data.frame(
    'TE.K'=with(estimate,H_T_1$X[1,sum(hmtHT_1$time<K)]  - H_T_0$X[1,sum(hmtHT_0$time<K)]),
    'CDE.K'=with(estimate,H_T_1_D0$X[1,sum(hmtHT_00$time<K)] - H_T_0_D0$X[1,sum(hmtHT_11$time<K)] ),
    'SE.K'=with(estimate,H_T_1$X[1,sum(hmtHT_1$time<K)] - H_T_AY_0_AD_1$X[1,sum(hmtHT_01$time<K)])
  )
  )
}
