# Supplementary material for: Causal inference with recurrent and competing events
Source: Lifetime Data Anal. 2023 May 12;30(1):59–118. doi: 10.1007/s10985-023-09594-8 (PMC10764453; doi:10.1007/s10985-023-09594-8)
Supplement: Supplementary file 1 — (ZIP 17 KB) [file 10985_2023_9594_MOESM1_ESM.zip › R Supplement/EDA.R]

# Loading functions and packages
source(file='./Simulation/Submission/functions.R')
set.seed(7)

# Parameters
K<-1000 # Number of days of follow-up
age<-75 # Only consider individuals older than 'age' years

################################################################################
### Preparing data table with recurrent AKI events, censoring, death and time varying covariates
################################################################################

# Creating a data frame with recurrent events, censoring and death
df.recurrent<-SPRINT.recurrent(K)

# Combining events, baseline covariates and blood pressure measurements in a data.table
df.SPRINT<-SPRINT.recurrent.BP(df.recurrent)


################################################################################
### Exploratory data analysis
################################################################################

# Individuals in each arm
n.0<-length(unique(df.SPRINT$id[df.SPRINT$A==0])) # Number of individuals in A=0
n.1<-length(unique(df.SPRINT$id[df.SPRINT$A==1])) # Number of individuals in A=1

tab.treatment<-data.frame('n.treat.A.0'=n.0,'n.treat.A.1'=n.1)

# Number of deaths
n.death.A.0<-length(unique(df.SPRINT$id[df.SPRINT$D==1 & df.SPRINT$A==0]))
n.death.A.1<-length(unique(df.SPRINT$id[df.SPRINT$D==1 & df.SPRINT$A==1]))
tab.deaths<-data.frame('n.death.A.0'=n.death.A.0,'n.death.A.0'=n.death.A.1)

# Number of censorings before time K
n.cens<-sum(df.SPRINT[df.SPRINT$to<K]$C==1)

# Number of recurrent events
tab.A.0<-as.numeric(table(table(df.SPRINT$id[df.SPRINT$to.state=='event' & df.SPRINT$A==0])))
tab.A.1<-as.numeric(table(table(df.SPRINT$id[df.SPRINT$to.state=='event' & df.SPRINT$A==1])))
tab.recurrent<-as.data.frame(t(c(n.0-sum(tab.A.0), tab.A.0)))
tab.recurrent<-rbind(tab.recurrent,t(c(n.1-sum(tab.A.1), tab.A.1)))
colnames(tab.recurrent)<-c('0','1','2','3')
rownames(tab.recurrent)<- c('A=0','A=1')

sink('Simulation/Submission/EDA.txt')
print(list('tab.treatment'=tab.treatment,'tab.deaths'=tab.deaths,'n.cens'=n.cens,'tab.recurrent'=tab.recurrent))
sink()
